# Supplementary material for: Piscine Reovirus: Genomic and Molecular Phylogenetic Analysis from Farmed and Wild Salmonids Collected on the Canada/US Pacific Coast
Source: PLoS One. 2015 Nov 4;10(11):e0141475. doi: 10.1371/journal.pone.0141475 (PMC4633109; doi:10.1371/journal.pone.0141475)
Supplement: S1 Table — (XLSX) [file pone.0141475.s002.xlsx]

## Sheet: Distance Phylogenetic
	GenBank #	AKJ20115	BCA1338	BCINOC12	BCJ18824	BCJ19323	BCJ31915	BCJ402276	BCK1435	BCK14310	KC473452	KC473453	KC473454	KC795599	KC795600	KC795601	WS1207
Group II	HG329850	3 (0.4%)	3 (0.4%)	4 (0.5%)	5 (0.6%)	4 (0.5%)	5 (0.6%)	4 (0.5%)	4 (0.5%)	4 (0.5%)	4 (0.5%)	7 (0.8%)	5 (0.6%)	5 (0.6%)	5 (0.6%)	6 (0.7%)	5 (0.6%)
	HG329851	3 (0.4%)	3 (0.4%)	4 (0.5%)	5 (0.6%)	4 (0.5%)	5 (0.6%)	4 (0.5%)	4 (0.5%)	4 (0.5%)	4 (0.5%)	7 (0.8%)	5 (0.6%)	5 (0.6%)	5 (0.6%)	6 (0.7%)	5 (0.6%)
	HG329858	3 (0.4%)	3 (0.4%)	4 (0.5%)	5 (0.6%)	4 (0.5%)	5 (0.6%)	4 (0.5%)	4 (0.5%)	4 (0.5%)	4 (0.5%)	7 (0.8%)	5 (0.6%)	5 (0.6%)	5 (0.6%)	6 (0.7%)	5 (0.6%)
	HG329896	3 (0.4%)	3 (0.4%)	4 (0.5%)	5 (0.6%)	4 (0.5%)	5 (0.6%)	4 (0.5%)	4 (0.5%)	4 (0.5%)	4 (0.5%)	7 (0.8%)	5 (0.6%)	5 (0.6%)	5 (0.6%)	6 (0.7%)	5 (0.6%)
	JN991006	3 (0.4%)	3 (0.4%)	4 (0.5%)	5 (0.6%)	4 (0.5%)	5 (0.6%)	4 (0.5%)	4 (0.5%)	4 (0.5%)	4 (0.5%)	7 (0.8%)	5 (0.6%)	5 (0.6%)	5 (0.6%)	6 (0.7%)	5 (0.6%)
	HG329852	3 (0.4%)	3 (0.4%)	4 (0.5%)	5 (0.6%)	4 (0.5%)	5 (0.6%)	4 (0.5%)	4 (0.5%)	4 (0.5%)	4 (0.5%)	9 (1.1%)	7 (0.8%)	5 (0.6%)	5 (0.6%)	8 (1%)	7 (0.8%)
	HG329854	3 (0.4%)	3 (0.4%)	4 (0.5%)	5 (0.6%)	4 (0.5%)	5 (0.6%)	4 (0.5%)	4 (0.5%)	4 (0.5%)	4 (0.5%)	7 (0.8%)	5 (0.6%)	5 (0.6%)	5 (0.6%)	6 (0.7%)	5 (0.6%)
	HG329859	3 (0.4%)	3 (0.4%)	4 (0.5%)	5 (0.6%)	4 (0.5%)	5 (0.6%)	4 (0.5%)	4 (0.5%)	4 (0.5%)	4 (0.5%)	7 (0.8%)	5 (0.6%)	5 (0.6%)	5 (0.6%)	6 (0.7%)	5 (0.6%)
	HG329863	3 (0.4%)	3 (0.4%)	4 (0.5%)	5 (0.6%)	4 (0.5%)	5 (0.6%)	4 (0.5%)	4 (0.5%)	4 (0.5%)	4 (0.5%)	7 (0.8%)	5 (0.6%)	5 (0.6%)	5 (0.6%)	6 (0.7%)	5 (0.6%)
	HG329868	3 (0.4%)	3 (0.4%)	4 (0.5%)	5 (0.6%)	4 (0.5%)	5 (0.6%)	4 (0.5%)	4 (0.5%)	4 (0.5%)	4 (0.5%)	7 (0.8%)	5 (0.6%)	5 (0.6%)	5 (0.6%)	6 (0.7%)	5 (0.6%)
	HG329878	3 (0.4%)	3 (0.4%)	4 (0.5%)	5 (0.6%)	4 (0.5%)	5 (0.6%)	4 (0.5%)	4 (0.5%)	4 (0.5%)	4 (0.5%)	7 (0.8%)	5 (0.6%)	5 (0.6%)	5 (0.6%)	6 (0.7%)	5 (0.6%)
	HG329879	3 (0.4%)	3 (0.4%)	4 (0.5%)	5 (0.6%)	4 (0.5%)	5 (0.6%)	4 (0.5%)	4 (0.5%)	4 (0.5%)	4 (0.5%)	7 (0.8%)	5 (0.6%)	5 (0.6%)	5 (0.6%)	6 (0.7%)	5 (0.6%)
	HG329891	3 (0.4%)	3 (0.4%)	4 (0.5%)	5 (0.6%)	4 (0.5%)	5 (0.6%)	4 (0.5%)	4 (0.5%)	4 (0.5%)	4 (0.5%)	7 (0.8%)	5 (0.6%)	5 (0.6%)	5 (0.6%)	6 (0.7%)	5 (0.6%)
	HG329893	5 (0.6%)	5 (0.6%)	6 (0.7%)	7 (0.8%)	6 (0.7%)	7 (0.8%)	6 (0.7%)	6 (0.7%)	6 (0.7%)	6 (0.7%)	9 (1.1%)	7 (0.8%)	7 (0.8%)	7 (0.8%)	8 (1%)	7 (0.8%)
	HG329890	6 (0.7%)	6 (0.7%)	7 (0.8%)	8 (1%)	7 (0.8%)	8 (1%)	7 (0.8%)	7 (0.8%)	7 (0.8%)	7 (0.8%)	10 (1.2%)	8 (1%)	8 (1%)	8 (1%)	9 (1.1%)	8 (1%)
	HG329848	11 (1.3%)	11 (1.3%)	12 (1.4%)	13 (1.6%)	12 (1.4%)	13 (1.6%)	12 (1.4%)	12 (1.4%)	12 (1.4%)	12 (1.4%)	15 (1.8%)	13 (1.6%)	13 (1.6%)	13 (1.6%)	14 (1.7%)	13 (1.6%)
Group IV	HG329842	9 (1.1%)	9 (1.1%)	10 (1.2%)	11 (1.3%)	10 (1.2%)	11 (1.3%)	10 (1.2%)	10 (1.2%)	10 (1.2%)	10 (1.2%)	13 (1.6%)	11 (1.3%)	11 (1.3%)	11 (1.3%)	12 (1.4%)	11 (1.3%)
	HG329843	9 (1.1%)	9 (1.1%)	10 (1.2%)	11 (1.3%)	10 (1.2%)	11 (1.3%)	10 (1.2%)	10 (1.2%)	10 (1.2%)	10 (1.2%)	13 (1.6%)	11 (1.3%)	11 (1.3%)	11 (1.3%)	12 (1.4%)	11 (1.3%)
	HG329849	9 (1.1%)	9 (1.1%)	10 (1.2%)	11 (1.3%)	10 (1.2%)	11 (1.3%)	10 (1.2%)	10 (1.2%)	10 (1.2%)	10 (1.2%)	13 (1.6%)	11 (1.3%)	11 (1.3%)	11 (1.3%)	12 (1.4%)	11 (1.3%)
	HG329871	10 (1.2%)	10 (1.2%)	11 (1.3%)	12 (1.4%)	11 (1.3%)	12 (1.4%)	11 (1.3%)	11 (1.3%)	11 (1.3%)	11 (1.3%)	14 (1.7%)	12 (1.4%)	12 (1.4%)	12 (1.4%)	13 (1.6%)	12 (1.4%)
	HG329875	10 (1.2%)	10 (1.2%)	11 (1.3%)	12 (1.4%)	11 (1.3%)	12 (1.4%)	11 (1.3%)	11 (1.3%)	11 (1.3%)	11 (1.3%)	14 (1.7%)	12 (1.4%)	12 (1.4%)	12 (1.4%)	13 (1.6%)	12 (1.4%)
	HG329881	9 (1.1%)	9 (1.1%)	10 (1.2%)	10 (1.2%)	10 (1.2%)	10 (1.2%)	10 (1.2%)	10 (1.2%)	10 (1.2%)	10 (1.2%)	13 (1.6%)	11 (1.3%)	11 (1.3%)	11 (1.3%)	12 (1.4%)	11 (1.3%)
	HG329882	10 (1.2%)	10 (1.2%)	11 (1.3%)	12 (1.4%)	11 (1.3%)	12 (1.4%)	11 (1.3%)	11 (1.3%)	11 (1.3%)	11 (1.3%)	14 (1.7%)	12 (1.4%)	12 (1.4%)	12 (1.4%)	13 (1.6%)	12 (1.4%)
	HG329887	9 (1.1%)	9 (1.1%)	10 (1.2%)	11 (1.3%)	10 (1.2%)	11 (1.3%)	10 (1.2%)	10 (1.2%)	10 (1.2%)	10 (1.2%)	13 (1.6%)	11 (1.3%)	11 (1.3%)	11 (1.3%)	12 (1.4%)	11 (1.3%)
	HG329888	9 (1.1%)	9 (1.1%)	10 (1.2%)	11 (1.3%)	10 (1.2%)	11 (1.3%)	10 (1.2%)	10 (1.2%)	10 (1.2%)	10 (1.2%)	13 (1.6%)	11 (1.3%)	11 (1.3%)	11 (1.3%)	12 (1.4%)	11 (1.3%)
	JN991007	10 (1.2%)	10 (1.2%)	11 (1.3%)	12 (1.4%)	11 (1.3%)	12 (1.4%)	11 (1.3%)	11 (1.3%)	11 (1.3%)	11 (1.3%)	14 (1.7%)	12 (1.4%)	12 (1.4%)	12 (1.4%)	13 (1.6%)	12 (1.4%)
	JN991012	9 (1.1%)	9 (1.1%)	10 (1.2%)	11 (1.3%)	10 (1.2%)	11 (1.3%)	10 (1.2%)	10 (1.2%)	10 (1.2%)	10 (1.2%)	13 (1.6%)	11 (1.3%)	11 (1.3%)	11 (1.3%)	12 (1.4%)	11 (1.3%)
Group III	HG329869	13 (1.6%)	13 (1.6%)	14 (1.7%)	15 (1.8%)	14 (1.7%)	15 (1.8%)	14 (1.7%)	14 (1.7%)	14 (1.7%)	14 (1.7%)	17 (2%)	15 (1.8%)	15 (1.8%)	15 (1.8%)	16 (1.9%)	15 (1.8%)
	HG329876	13 (1.6%)	13 (1.6%)	14 (1.7%)	15 (1.8%)	14 (1.7%)	15 (1.8%)	14 (1.7%)	14 (1.7%)	14 (1.7%)	14 (1.7%)	17 (2%)	15 (1.8%)	15 (1.8%)	15 (1.8%)	16 (1.9%)	15 (1.8%)
	HG329880	13 (1.6%)	13 (1.6%)	14 (1.7%)	15 (1.8%)	14 (1.7%)	15 (1.8%)	14 (1.7%)	14 (1.7%)	14 (1.7%)	14 (1.7%)	17 (2%)	15 (1.8%)	15 (1.8%)	15 (1.8%)	16 (1.9%)	15 (1.8%)
	HG329883	13 (1.6%)	13 (1.6%)	14 (1.7%)	15 (1.8%)	14 (1.7%)	15 (1.8%)	14 (1.7%)	14 (1.7%)	14 (1.7%)	14 (1.7%)	17 (2%)	15 (1.8%)	15 (1.8%)	15 (1.8%)	16 (1.9%)	15 (1.8%)
	HG329885	13 (1.6%)	13 (1.6%)	14 (1.7%)	15 (1.8%)	14 (1.7%)	15 (1.8%)	14 (1.7%)	14 (1.7%)	14 (1.7%)	14 (1.7%)	17 (2%)	15 (1.8%)	15 (1.8%)	15 (1.8%)	16 (1.9%)	15 (1.8%)
	HG329886	13 (1.6%)	13 (1.6%)	14 (1.7%)	15 (1.8%)	14 (1.7%)	15 (1.8%)	14 (1.7%)	14 (1.7%)	14 (1.7%)	14 (1.7%)	17 (2%)	15 (1.8%)	15 (1.8%)	15 (1.8%)	16 (1.9%)	15 (1.8%)
	HG329889	13 (1.6%)	13 (1.6%)	14 (1.7%)	15 (1.8%)	14 (1.7%)	15 (1.8%)	14 (1.7%)	14 (1.7%)	14 (1.7%)	14 (1.7%)	17 (2%)	15 (1.8%)	15 (1.8%)	15 (1.8%)	16 (1.9%)	15 (1.8%)
	JN991008	13 (1.6%)	13 (1.6%)	14 (1.7%)	15 (1.8%)	14 (1.7%)	15 (1.8%)	14 (1.7%)	14 (1.7%)	14 (1.7%)	14 (1.7%)	17 (2%)	15 (1.8%)	15 (1.8%)	15 (1.8%)	16 (1.9%)	15 (1.8%)
Group I	GU994022	33 (4%)	33 (4%)	34 (4.1%)	35 (4.2%)	34 (4.1%)	35 (4.2%)	34 (4.1%)	34 (4.1%)	34 (4.1%)	34 (4.1%)	37 (4.4%)	35 (4.2%)	35 (4.2%)	35 (4.2%)	36 (4.3%)	35 (4.2%)
	HG329844	33 (4%)	33 (4%)	34 (4.1%)	35 (4.2%)	34 (4.1%)	35 (4.2%)	34 (4.1%)	34 (4.1%)	34 (4.1%)	34 (4.1%)	37 (4.4%)	35 (4.2%)	35 (4.2%)	35 (4.2%)	36 (4.3%)	35 (4.2%)
	HG329845	33 (4%)	33 (4%)	34 (4.1%)	35 (4.2%)	34 (4.1%)	35 (4.2%)	34 (4.1%)	34 (4.1%)	34 (4.1%)	34 (4.1%)	37 (4.4%)	35 (4.2%)	35 (4.2%)	35 (4.2%)	36 (4.3%)	35 (4.2%)
	HG329846	33 (4%)	33 (4%)	34 (4.1%)	35 (4.2%)	34 (4.1%)	35 (4.2%)	34 (4.1%)	34 (4.1%)	34 (4.1%)	34 (4.1%)	37 (4.4%)	35 (4.2%)	35 (4.2%)	35 (4.2%)	36 (4.3%)	35 (4.2%)
	HG329847	33 (4%)	33 (4%)	34 (4.1%)	35 (4.2%)	34 (4.1%)	35 (4.2%)	34 (4.1%)	34 (4.1%)	34 (4.1%)	34 (4.1%)	37 (4.4%)	35 (4.2%)	35 (4.2%)	35 (4.2%)	36 (4.3%)	35 (4.2%)
	HG329853	33 (4%)	33 (4%)	34 (4.1%)	35 (4.2%)	34 (4.1%)	35 (4.2%)	34 (4.1%)	34 (4.1%)	34 (4.1%)	34 (4.1%)	37 (4.4%)	35 (4.2%)	35 (4.2%)	35 (4.2%)	36 (4.3%)	35 (4.2%)
	HG329855	33 (4%)	33 (4%)	34 (4.1%)	35 (4.2%)	34 (4.1%)	35 (4.2%)	34 (4.1%)	34 (4.1%)	34 (4.1%)	34 (4.1%)	37 (4.4%)	35 (4.2%)	35 (4.2%)	35 (4.2%)	36 (4.3%)	35 (4.2%)
	HG329856	33 (4%)	33 (4%)	34 (4.1%)	35 (4.2%)	34 (4.1%)	35 (4.2%)	34 (4.1%)	34 (4.1%)	34 (4.1%)	34 (4.1%)	37 (4.4%)	35 (4.2%)	35 (4.2%)	35 (4.2%)	36 (4.3%)	35 (4.2%)
	HG329857	33 (4%)	33 (4%)	34 (4.1%)	35 (4.2%)	34 (4.1%)	35 (4.2%)	34 (4.1%)	34 (4.1%)	34 (4.1%)	34 (4.1%)	37 (4.4%)	35 (4.2%)	35 (4.2%)	35 (4.2%)	36 (4.3%)	35 (4.2%)
	HG329860	33 (4%)	33 (4%)	34 (4.1%)	35 (4.2%)	34 (4.1%)	35 (4.2%)	34 (4.1%)	34 (4.1%)	34 (4.1%)	34 (4.1%)	37 (4.4%)	35 (4.2%)	35 (4.2%)	35 (4.2%)	36 (4.3%)	35 (4.2%)
	HG329861	33 (4%)	33 (4%)	34 (4.1%)	35 (4.2%)	34 (4.1%)	35 (4.2%)	34 (4.1%)	34 (4.1%)	34 (4.1%)	34 (4.1%)	37 (4.4%)	35 (4.2%)	35 (4.2%)	35 (4.2%)	36 (4.3%)	35 (4.2%)
	HG329862	33 (4%)	33 (4%)	34 (4.1%)	35 (4.2%)	34 (4.1%)	35 (4.2%)	34 (4.1%)	34 (4.1%)	34 (4.1%)	34 (4.1%)	37 (4.4%)	35 (4.2%)	35 (4.2%)	35 (4.2%)	36 (4.3%)	35 (4.2%)
	HG329864	33 (4%)	33 (4%)	34 (4.1%)	35 (4.2%)	34 (4.1%)	35 (4.2%)	34 (4.1%)	34 (4.1%)	34 (4.1%)	34 (4.1%)	37 (4.4%)	35 (4.2%)	35 (4.2%)	35 (4.2%)	36 (4.3%)	35 (4.2%)
	HG329865	33 (4%)	33 (4%)	34 (4.1%)	35 (4.2%)	34 (4.1%)	35 (4.2%)	34 (4.1%)	34 (4.1%)	34 (4.1%)	34 (4.1%)	37 (4.4%)	35 (4.2%)	35 (4.2%)	35 (4.2%)	36 (4.3%)	35 (4.2%)
	HG329866	33 (4%)	33 (4%)	34 (4.1%)	35 (4.2%)	34 (4.1%)	35 (4.2%)	34 (4.1%)	34 (4.1%)	34 (4.1%)	34 (4.1%)	37 (4.4%)	35 (4.2%)	35 (4.2%)	35 (4.2%)	36 (4.3%)	35 (4.2%)
	HG329867	33 (4%)	33 (4%)	34 (4.1%)	35 (4.2%)	34 (4.1%)	35 (4.2%)	34 (4.1%)	34 (4.1%)	34 (4.1%)	34 (4.1%)	37 (4.4%)	35 (4.2%)	35 (4.2%)	35 (4.2%)	36 (4.3%)	35 (4.2%)
	HG329870	33 (4%)	33 (4%)	34 (4.1%)	35 (4.2%)	34 (4.1%)	35 (4.2%)	34 (4.1%)	34 (4.1%)	34 (4.1%)	34 (4.1%)	37 (4.4%)	35 (4.2%)	35 (4.2%)	35 (4.2%)	36 (4.3%)	35 (4.2%)
	HG329872	33 (4%)	33 (4%)	34 (4.1%)	35 (4.2%)	34 (4.1%)	35 (4.2%)	34 (4.1%)	34 (4.1%)	34 (4.1%)	34 (4.1%)	37 (4.4%)	35 (4.2%)	35 (4.2%)	35 (4.2%)	36 (4.3%)	35 (4.2%)
	HG329873	33 (4%)	33 (4%)	34 (4.1%)	35 (4.2%)	34 (4.1%)	35 (4.2%)	34 (4.1%)	34 (4.1%)	34 (4.1%)	34 (4.1%)	37 (4.4%)	35 (4.2%)	35 (4.2%)	35 (4.2%)	36 (4.3%)	35 (4.2%)
	HG329874	33 (4%)	33 (4%)	34 (4.1%)	35 (4.2%)	34 (4.1%)	35 (4.2%)	34 (4.1%)	34 (4.1%)	34 (4.1%)	34 (4.1%)	37 (4.4%)	35 (4.2%)	35 (4.2%)	35 (4.2%)	36 (4.3%)	35 (4.2%)
	HG329877	33 (4%)	33 (4%)	34 (4.1%)	35 (4.2%)	34 (4.1%)	35 (4.2%)	34 (4.1%)	34 (4.1%)	34 (4.1%)	34 (4.1%)	37 (4.4%)	35 (4.2%)	35 (4.2%)	35 (4.2%)	36 (4.3%)	35 (4.2%)
	HG329884	33 (4%)	33 (4%)	34 (4.1%)	35 (4.2%)	34 (4.1%)	35 (4.2%)	34 (4.1%)	34 (4.1%)	34 (4.1%)	34 (4.1%)	37 (4.4%)	35 (4.2%)	35 (4.2%)	35 (4.2%)	36 (4.3%)	35 (4.2%)
	HG329892	33 (4%)	33 (4%)	34 (4.1%)	35 (4.2%)	34 (4.1%)	35 (4.2%)	34 (4.1%)	34 (4.1%)	34 (4.1%)	34 (4.1%)	37 (4.4%)	35 (4.2%)	35 (4.2%)	35 (4.2%)	36 (4.3%)	35 (4.2%)
	HG329894	33 (4%)	33 (4%)	34 (4.1%)	35 (4.2%)	34 (4.1%)	35 (4.2%)	34 (4.1%)	34 (4.1%)	34 (4.1%)	34 (4.1%)	37 (4.4%)	35 (4.2%)	35 (4.2%)	35 (4.2%)	36 (4.3%)	35 (4.2%)
	HG329895	33 (4%)	33 (4%)	34 (4.1%)	35 (4.2%)	34 (4.1%)	35 (4.2%)	34 (4.1%)	34 (4.1%)	34 (4.1%)	34 (4.1%)	37 (4.4%)	35 (4.2%)	35 (4.2%)	35 (4.2%)	36 (4.3%)	35 (4.2%)
	HG329897	33 (4%)	33 (4%)	34 (4.1%)	35 (4.2%)	34 (4.1%)	35 (4.2%)	34 (4.1%)	34 (4.1%)	34 (4.1%)	34 (4.1%)	37 (4.4%)	35 (4.2%)	35 (4.2%)	35 (4.2%)	36 (4.3%)	35 (4.2%)
	HG329898	33 (4%)	33 (4%)	34 (4.1%)	35 (4.2%)	34 (4.1%)	35 (4.2%)	34 (4.1%)	34 (4.1%)	34 (4.1%)	34 (4.1%)	37 (4.4%)	35 (4.2%)	35 (4.2%)	35 (4.2%)	36 (4.3%)	35 (4.2%)
	HG329899	33 (4%)	33 (4%)	34 (4.1%)	35 (4.2%)	34 (4.1%)	35 (4.2%)	34 (4.1%)	34 (4.1%)	34 (4.1%)	34 (4.1%)	37 (4.4%)	35 (4.2%)	35 (4.2%)	35 (4.2%)	36 (4.3%)	35 (4.2%)
	HG329900	33 (4%)	33 (4%)	34 (4.1%)	35 (4.2%)	34 (4.1%)	35 (4.2%)	34 (4.1%)	34 (4.1%)	34 (4.1%)	34 (4.1%)	37 (4.4%)	35 (4.2%)	35 (4.2%)	35 (4.2%)	36 (4.3%)	35 (4.2%)
	HG329901	33 (4%)	33 (4%)	34 (4.1%)	35 (4.2%)	34 (4.1%)	35 (4.2%)	34 (4.1%)	34 (4.1%)	34 (4.1%)	34 (4.1%)	37 (4.4%)	35 (4.2%)	35 (4.2%)	35 (4.2%)	36 (4.3%)	35 (4.2%)
	JN991009	33 (4%)	33 (4%)	34 (4.1%)	35 (4.2%)	34 (4.1%)	35 (4.2%)	34 (4.1%)	34 (4.1%)	34 (4.1%)	34 (4.1%)	37 (4.4%)	35 (4.2%)	35 (4.2%)	35 (4.2%)	36 (4.3%)	35 (4.2%)
	JN991010	34 (4.1%)	34 (4.1%)	35 (4.2%)	36 (4.3%)	34 (4.1%)	36 (4.3%)	35 (4.2%)	35 (4.2%)	35 (4.2%)	35 (4.2%)	38 (4.6%)	36 (4.3%)	35 (4.2%)	36 (4.3%)	37 (4.4%)	35 (4.2%)
	JN991011	33 (4%)	33 (4%)	34 (4.1%)	35 (4.2%)	34 (4.1%)	35 (4.2%)	34 (4.1%)	34 (4.1%)	34 (4.1%)	34 (4.1%)	37 (4.4%)	35 (4.2%)	35 (4.2%)	35 (4.2%)	36 (4.3%)	35 (4.2%)
	KC782501	33 (4%)	33 (4%)	34 (4.1%)	35 (4.2%)	34 (4.1%)	35 (4.2%)	34 (4.1%)	34 (4.1%)	34 (4.1%)	34 (4.1%)	37 (4.4%)	35 (4.2%)	35 (4.2%)	35 (4.2%)	36 (4.3%)	35 (4.2%)
	KC795571	33 (4%)	33 (4%)	34 (4.1%)	35 (4.2%)	34 (4.1%)	35 (4.2%)	34 (4.1%)	34 (4.1%)	34 (4.1%)	34 (4.1%)	37 (4.4%)	35 (4.2%)	35 (4.2%)	35 (4.2%)	36 (4.3%)	35 (4.2%)
