# Supplementary material for: Piscine Reovirus: Genomic and Molecular Phylogenetic Analysis from Farmed and Wild Salmonids Collected on the Canada/US Pacific Coast
Source: PLoS One. 2015 Nov 4;10(11):e0141475. doi: 10.1371/journal.pone.0141475 (PMC4633109; doi:10.1371/journal.pone.0141475)
Supplement: S3 Table — In brackets are represented the sequence size ratio generated in this study and full PRV genome sequences available in GenBank and published by Kibenge et al. (2013) and Palacios et al. (2010). The number and percentage of nucleic acid variants identified from each segment were also recorded. (XLSX) [file pone.0141475.s004.xlsx]

## Sheet: Sheet2
PRV	References	References	Sequences	Variants (na/aa)
Segments	(accession #)	(na/aa)	(na/aa)	BCJ31915				BCJ19943				WSKFH12
				KC7156XX	KC7762XX	HW1256XX	KC7955XX	KC7156XX	KC7762XX	HW1256XX	KC7955XX	KC7156XX	KC7762XX	HW1256XX	KC7955XX
L1	KC715679	3911/1282	3885/1282	8/3	8/3	8/3	9/3	10/4	10/4	10/4	11/5	9/3	9/3	9/3	9/3
	KC776256	3911/1282	3885/1282	7/4	7/4	7/4	8/4	9/5	9/5	9/5	10/6	8/4	8/4	8/4	8/4
	HW125616	3911/1282	3885/1282	27/0	27/0	27/0	26/0	27/1	27/1	27/1	28/2	26/0	26/0	26/0	26/0
	KC795565	3911/1282	3885/1282	31/2	31/2	31/2	30/2	31/3	31/3	31/3	31/3	30/2	30/2	30/2	30/2
L2	KC715680	3935/1290	3911/1290	9/5	9/5	12/8	9/5	8/4	8/4	10/4	8/4	5/1	5/1	5/1	5/1
	KC776257	3935/1290	3911/1290	4/4	4/4	3/7	4/4	11/11	11/11	13/11	11/11	8/8	8/8	8/8	8/8
	HW125618	3935/1290	3911/1290	71/66	71/66	68/64	71/66	70/65	70/65	70/65	70/65	67/62	67/62	67/62	67/62
	KC795566	3935/1290	3911/1290	22/21	22/21	25/24	22/21	21/20	21/20	23/20	21/20	18/17	18/17	18/17	18/17
L3	KC715681	3916/1286	3878/1284	8/1	8/1	8/1	8/1	8/1	8/1	8/1	8/1	8/1	8/1	8/1	8/1
	KC776258	3916/1286	3878/1284	12/4	12/4	12/4	12/4	12/4	12/4	12/4	12/4	12/4	12/4	12/4	12/4
	HW125617	3916/1286	3878/1284	27/2	27/2	27/2	27/2	27/2	27/2	27/2	27/2	27/2	27/2	27/2	27/2
	KC795567	3916/1286	3878/1284	29/4	29/4	29/4	29/4	29/4	29/4	29/4	29/4	29/4	29/4	29/4	29/4
M1	KC715682	2383/760	2350/760	4/2	4/2	4/2	4/2	10/2	10/2	10/2	10/2	8/3	8/3	8/3	8/3
	KC776259	2383/760	2350/760	0/0	0/0	0/0	0/0	6/0	6/0	6/0	6/0	4/1	4/1	4/1	4/1
	HW125614	2383/760	2350/760	18/1	18/1	18/1	18/1	18/1	18/1	18/1	18/1	16/2	16/2	16/2	16/2
	KC795568	2383/760	2350/760	19/3	19/3	19/3	19/3	19/3	19/3	19/3	19/3	17/4	17/4	17/4	17/4
M2	KC715683	2179/687	2151/687	3/2	3/2	3/2	3/2	7/4	7/4	8/4	8/4	10/5	10/5	11/5	11/5
	KC776260	2179/687	2151/687	1/1	1/1	1/1	1/1	5/3	5/3	6/3	6/3	8/4	8/4	9/4	9/4
	HW125613	2179/687	2151/687	66/3	66/3	66/3	66/3	66/5	66/5	66/5	66/5	69/6	69/6	68/6	68/6
	KC795569	2179/687	2151/687	73/7	73/7	73/7	73/7	73/9	73/9	73/9	73/9	76/10	76/10	75/10	75/10
M3	KC715684	2403/752	2384/752	5/4	5/4	5/4	5/4	4/3	4/3	4/3	4/3	3/2	3/2	3/2	3/2
	KC776261	2403/752	2384/752	5/4	5/4	5/4	5/4	4/3	4/3	4/3	4/3	3/2	3/2	3/2	3/2
	HW125615	2403/752	2384/752	34/3	34/3	34/3	34/3	33/2	33/2	33/2	33/2	32/1	32/1	32/1	32/1
	KC795570	2403/752	2384/752	31/6	31/6	31/6	31/6	30/5	30/5	30/5	30/5	29/4	29/4	29/4	29/4
S1	KC473453	1081/330	1060/330	9/3	9/3	9/3	9/3	9/3	9/3	9/3	9/3	5/1	5/1	5/1	5/1
	KC473454	1081/330	1060/330	5/5	5/5	5/5	5/5	5/5	5/5	5/5	5/5	5/3	5/3	5/3	5/3
	HW125610	1081/330	1060/330	36/12	36/12	36/12	36/12	36/12	36/12	36/12	36/12	34/10	34/10	34/10	34/10
	KC795571	1081/330	1060/330	38/13	38/13	38/13	38/13	38/13	38/13	38/13	38/13	36/11	36/11	36/11	36/11
S2	KC715685	1329/420	1310/420	4/2	4/2	3/2	3/2	1/1	1/1	1/1	1/1	1/1	1/1	1/1	1/1
	KC776262	1329/420	1310/420	3/1	3/1	2/1	2/1	2/2	2/2	2/2	2/2	2/2	2/2	2/2	2/2
	HW125612	1329/420	1310/420	18/2	18/2	17/2	17/2	15/1	15/1	15/1	15/1	15/1	15/1	15/1	15/1
	KC795572	1329/420	1310/420	7/2	7/2	6/2	6/2	4/1	4/1	4/1	4/1	4/1	4/1	4/1	4/1
S3	KC715686	1143/354	1121/354	4/3	4/3	4/3	4/3	4/3	4/3	4/3	4/3	4/3	4/3	4/3	4/3
	KC776263	1143/354	1121/354	1/1	1/1	1/1	1/1	1/1	1/1	1/1	1/1	1/1	1/1	1/1	1/1
	HW125609	1143/354	1121/354	15/0	15/0	15/0	15/0	15/0	15/0	15/0	15/0	15/0	15/0	15/0	15/0
	KC795573	1143/354	1121/354	13/1	13/1	13/1	13/1	13/1	13/1	13/1	13/1	13/1	13/1	13/1	13/1
S4	KC715687	1040/315	1022/315	1/0	1/0	3/18	1/0	1/0	1/0	2/18	1/0	4/0	4/0	5/18	4/0
	KC776264	1040/315	1022/315	3/2	3/2	5/20	3/2	5/2	5/2	6/20	5/2	6/2	6/2	7/20	6/2
	HW125611	1040/315	1022/315	7/18	7/18	5/1	7/18	9/18	9/18	6/1	9/18	8/18	8/18	7/1	8/18
	KC795574	1040/315	1022/315	2/2	2/2	4/20	2/2	4/2	4/2	5/20	4/2	5/2	5/2	6/20	5/2
Table 2S: Summary of the nucleic and amino acids comparison between the three PRV genome sequences in this study from samples (BCJ31915, BCJ19943 and WSKFH12) and the reference sequences
published by Kibenge et al., (2013) and Palacios et al., (2010). The nucleic and amino acid variants identified from each segment were also recorded.

## Sheet: Sheet3
PRV	References	Variants (%)
Segments	(accession #)	BCJ31915_13	BCJ19943_13	WSKFH12_14
L1	KC715679	8 (0.2%)	10 (0.3%)	9 (0.2%)
[3822/3911]	KC776256	7 (1.8%)	9 (2.3%)	8 (0.2%)
0.977	HW125616	27 (0.7%)	27 (0.7%)	26 (0.7%)
	KC795565	31 (0.8%)	31 (0.8%)	30 (0.8%)
L2	KC715680	8 (0.2%)	8 (0.2%)	5 (0.1%)
[3789/3935]	KC776257	4 (0.1%)	10 (0.3%)	7 (0.2%)
0.963	HW125618	66 (1.7%)	66 (1.7%)	63 (1.7%)
	KC795566	21 (0.6%)	21 (0.6%)	18 (0.47%)
L3	KC715681	4 (0.1%)	10 (0.26%)	8 (0.2%)
[3827/3916]	KC776258	0	6 (0.16%)	4 (0.1%)
0.977	HW125617	18 (0.5%)	18 (0.5%)	16 (0.4%)
	KC795567	19 (0.5%)	19 (0.5%)	17 (0.4%)
M1	KC715682	4 (0.2%)	10 (0.4%)	8 (0.3%)
[2293/2383]	KC776259	0	6 (0.3%)	4 (0.2%)
0.961	HW125614	18 (0.8%)	18 (0.8%)	16 (0.7%)
	KC795568	19 (0.8%)	19 (0.8%)	17 (0.7%)
M2	KC715683	3 (0.1%)	7 (0.3%)	10 (0.5%)
[2123/2179]	KC776260	1 (0.04%)	5 (0.2%)	8 (0.4%)
0.974	HW125613	66 (3.1%)	66 (3.1%)	69 (3.2%)
	KC795569	73 (3.4%)	73 (3.4%)	76 (3.6%)
M3	KC715684	5 (0.2%)	4 (0.2%)	3 (0.1%)
[2352/2403]	KC776261	5 (0.2%)	4 (0.2%)	3 (0.1%)
0.979	HW125615	34 (1.4%)	33 (1.4%)	32 (1.4%)
	KC795570	31 (1.3%)	30 (1.3%)	29 (1.2%)
S1	KC473453	9 (0.9%)	9 (0.9%)	5 (0.5%)
[1035/1081]	KC473454	5 (0.5%)	5 (0.5%)	5 (0.5%)
0.957	HW125610	36 (3.5%)	36 (3.5%)	34 (3.3%)
	KC795571	38 (3.7%)	38 (3.7%)	36 (3.5%)
S2	KC715685	3 (0.2%)	1 (0.08%)	1 (0.08%)
[1282/1329]	KC776262	2 (0.2%)	2 (0.2%)	2 (0.2%)
0.964	HW125612	17 (1.3%)	15 (1.2%)	15 (1.2%)
	KC795572	6 (0.5%)	4 (0.3%)	4 (0.3%)
S3	KC715686	4 (0.4%)	4 (0.4%)	4 (0.4%)
[1107/1143]	KC776263	1 (0.09%)	1 (0.09%)	1 (0.09%)
0.968	HW125609	15 (1.4%)	15 (1.4%)	15 (1.4%)
	KC795573	13 (1.2%)	13 (1.2%)	13 (1.2%)
S4	KC715687	1 (0.1%)	0	2 (0.2%)
[995/1040]	KC776264	3 (0.3%)	4 (0.4%)	4 (0.4%)
0.957	HW125611	7 (0.7%)	8 (0.8%)	8 (0.8%)
	KC795574	2 (0.2%)	3 (0.3%)	3 (0.3%0
